# Supplementary material for: Inhibition of lncRNA NEAT1 sensitizes medulloblastoma cells to cisplatin through modulating the miR-23a-3p-glutaminase (GLS) axis
Source: Bioengineered. 2022 Mar 21;13(3):7670–82. doi: 10.1080/21655979.2021.2008695 (PMC9208477; doi:10.1080/21655979.2021.2008695)
Supplement: Supplemental Material [file KBIE_A_2008695_SM2749.zip]

Archive with 8 entries (7 files):
- supplementary/
- supplementary/Figure S1.tif
- supplementary/Figure S2.tif
- supplementary/Figure S3.tif
- supplementary/Figure S4.tif
- supplementary/Figure S5.tif
- supplementary/Figure S6.tif
- supplementary/Figure S7.tif
